# Supplementary material for: Dissection of Antibody Responses of Gam-COVID-Vac-Vaccinated Subjects Suggests Involvement of Epitopes Outside RBD in SARS-CoV-2 Neutralization
Source: Int J Mol Sci. 2023 Mar 7;24(6):5104. doi: 10.3390/ijms24065104 (PMC10049224; doi:10.3390/ijms24065104)
Supplement: Supplementary file 1 [file ijms-24-05104-s001.zip]

Archive with 1 entries (1 files):
- ijms-2225240-supplementary.pdf
